# Supplementary material for: Correlation of autoantibody profiles with clinical parameters in exfoliative glaucoma patients
Source: Int Ophthalmol. 2025 Oct 3;45(1):404. doi: 10.1007/s10792-025-03783-0 (PMC12494623; doi:10.1007/s10792-025-03783-0)
Supplement: Supplementary file 2 — Supplementary file2 (XLSX 14 kb) [file 10792_2025_3783_MOESM2_ESM.xlsx]

## Sheet: Graphical
Gene Names	Previous Study	Literature	Consensus Highlight	Expression	Adjusted Expression	P-Value	Correlation	Interaction - High Interest	Interaction - Moderate Interest	Interaction - Low Interest
ACTBL2								TRUE
ADK			TRUE
AGPAT1		TRUE
ANK2					TRUE	TRUE
ANKRD6			TRUE
ANXA10	TRUE
AUP1									TRUE
BBS10									TRUE
BTBD6			TRUE
CACNA1A		TRUE
CAPZA2			TRUE
CCDC47				TRUE	TRUE
CCDC83			TRUE
CDH5	TRUE			TRUE	TRUE
CFTR								TRUE
CLTC									TRUE
CLTCL1				TRUE	TRUE
CRYAA					TRUE	TRUE
CYP39A1		TRUE
DBNDD1				TRUE	TRUE
DGCR2	TRUE
EEF2				TRUE
EHD4				TRUE
ENDOV									TRUE
FUT2	TRUE					TRUE
GLI3					TRUE	TRUE
HSPB6								TRUE
HYOU1									TRUE
IL6R			TRUE
IQSEC1			TRUE
LGSN	TRUE
LOX	TRUE			TRUE
LOXL1		TRUE
LOXL2						TRUE	TRUE
LOXL3				TRUE		TRUE
MAPK8IP3									TRUE
ME1					TRUE	TRUE
MSANTD4				TRUE	TRUE
PALM2AKAP2										TRUE
PCDHB6					TRUE	TRUE
PDK4									TRUE
PHGDH									TRUE
POMP		TRUE
POTEE				TRUE
PSIP1				TRUE		TRUE
PTGES3L			TRUE
RBMS3		TRUE
RHBDD2				TRUE	TRUE
RNF150									TRUE
RSKR										TRUE
S100A2									TRUE
SCG2				TRUE	TRUE
SCG5				TRUE	TRUE
SELE			TRUE
SEMA6A		TRUE
SERPINH1									TRUE
SOD3										TRUE
SOX5									TRUE
STMN4						TRUE	TRUE
TBC1D9B			TRUE
TMEM59L									TRUE
TMEM9B	TRUE
TOB2					TRUE	TRUE
VAV2			TRUE
VCP									TRUE
VIM					TRUE	TRUE
ZNF24				TRUE	TRUE
