# Supplementary material for: Correlation of autoantibody profiles with clinical parameters in exfoliative glaucoma patients
Source: Int Ophthalmol. 2025 Oct 3;45(1):404. doi: 10.1007/s10792-025-03783-0 (PMC12494623; doi:10.1007/s10792-025-03783-0)
Supplement: Supplementary file 3 — Supplementary file3 (XLSX 15 kb) [file 10792_2025_3783_MOESM3_ESM.xlsx]

## Sheet: Criteria
Origin	Origin Definition	Genes
Previous Study	These genes were identified as significant biomarker candidates by our previous study, "Identification of Genetic Biomarker Candidates for Glaucoma from Autoimmunity Profiling Arrays"	ANXA10 CDH5 DGCR2 FUT2 LGSN LOX TMEM9B
Literature	These genes were identified through literature review	AGPAT1 CACNA1A CYP39A1 LOXL1 POMP RBMS3 SEMA6A
Consensus Highlight	These genes were identified by at least 3/4 of the following metrics: Expression, Adjusted Expression, P-Value, Correlation. Note: These were removed from their subordinate lists, so they will not appear in these other categories.	ADK ANKRD6 BTBD6 CAPZA2 CCDC83 IL6R IQSEC1 PTGES3L SELE TBC1D9B VAV2
Expression	These genes were present in the top 50 mean expression values in the glaucoma group in our previous study.	CCDC47 CDH5 CLTCL1 DBNDD1 EEF2 EHD4 LOX LOXL3 MSANTD4 POTEE PSIP1 RHBDD2 SCG2 SCG5 ZNF24
Adjusted Expression	These genes were present in the top 50 mean expression values in the glaucoma group in our previous study, after adjusting by the mean expression values of the control group for that same gene.	ANK2 CCDC47 CDH5 CLTCL1 CRYAA DBNDD1 GLI3 ME1 MSANTD4 PCDHB6 RHBDD2 SCG2 SCG5 TOB2 VIM ZNF24
P-Value	These genes were present in the top 50 p-values from the limma testing conducted in our previous study.	ANK2 CRYAA FUT2 GLI3 LOXL2 LOXL3 ME1 PCDHB6 PSIP1 STMN4 TOB2 VIM
Correlation	These genes demonstrated correlation values of at least 0.75 with the genes identified as significant biomarker candidates in our previous study, based on pearson correlation analysis.	LOXL2 STMN4
Interaction - High Interest	These genes were highly connected in many pathways connecting several sets of genes identified as significant biomarker candidates in our previous study, based on network interaction analysis	ACTBL2 CFTR HSPB6
Interaction - Moderate Interest	These genes were highly connected in many pathways connecting individual gene pairs identified as significant biomarker candidates in our previous study, based on network interaction analysis	AUP1 BBS10 CLTC ENDOV HYOU1 MAPK8IP3 PDK4 PHGDH RNF150 S100A2 SERPINH1 SOX5 TMEM59L VCP
Interaction - Low Interest	These genes were connected in multiple pathways connecting individual gene pairs identified as significant biomarker candidates in our previous study, based on network interaction analysis.	PALM2AKAP2 RSKR SOD3
